# Supplementary material for: Insight into different environmental niches adaptation and allergenicity from the Cladosporium sphaerospermum genome, a common human allergy-eliciting Dothideomycetes
Source: Sci Rep. 2016 May 31;6:27008. doi: 10.1038/srep27008 (PMC4886633; doi:10.1038/srep27008)
Supplement: Supplementary Dataset 1 [file srep27008-s1.xls]

## Sheet: Title
										Insight into different environmental niches adaptation and allergenicity from the Cladosporium sphaerospermum genome, a common human allergy-eliciting Dothideomycetes
									Su Mei Yew1, Chai Ling Chan1, Yun Fong Ngeow3, Yue Fen Toh1, Shiang Ling Na1, Kok Wei Lee2, Chee-Choong Hoh2, Wai-Yan Yee2, Kee Peng Ng1, Chee Sian Kuan1*
									1Department of Medical Microbiology, Faculty of Medicine, University of Malaya, Kuala Lumpur, Malaysia
									2Codon Genomics SB, No. 26, Jalan Dutamas 7, Taman Dutamas, Balakong, 43200 Seri Kembangan, Selangor Darul Ehsan, Malaysia
									3Department of Pre-Clinical Sciences, Faculty of Medicine and Health Sciences, Universiti Tunku Abdul Rahman, Bandar Sungai Long, 43000 Kajang, Selangor Darul Ehsan, Malaysia
									*cs_sam85@yahoo.com.my

## Sheet: Table S1
Table S1. List of dematiaceous fungi used in the orthologous genes and genome comparative analysis, generation of phylogenomic tree, and in MEROPS analysis.
Fungal name	Sequencing centre	Website	Reference
Alternaria brassicicola ATCC96866	Washington University Genome Centre (WUGC) (USA)	http://genome.jgi-psf.org/Altbr1/Altbr1.home.html	1,2
Pyrenophora tritici-repentis Pt-1C-BFP	BROAD (USA)	http://www.ncbi.nlm.nih.gov/nuccore/188107333	3
Pyrenophora teres f. teres 0-1	Curtin University (Australia)	http://www.ncbi.nlm.nih.gov/nuccore/311042946	3
Cochliobolus heterostrophus C5	JGI (USA)	http://genome.jgi.doe.gov/CocheC5_3/CocheC5_3.home.html	2,5
Cochliobolus heterostrophus C4	JGI (USA)	http://genome.jgi.doe.gov/CocheC4_1/CocheC4_1.home.html	2,5
Cochliobolus carbonum 26-R-13	JGI (USA)	http://genome.jgi.doe.gov/Cocca1/Cocca1.home.html	5
Cochliobolus victoriae FI3	JGI (USA)	http://genome.jgi.doe.gov/Cocvi1/Cocvi1.home.html	5
Cochliobolus miyabeanus ATCC 44560	JGI (USA)	http://genome.jgi.doe.gov/Cocmi1/Cocmi1.home.html	5
Cochliobolus sativus ND90Pr	JGI (USA)	http://genome.jgi.doe.gov/Cocsa1/Cocsa1.home.html	2,5
**Cochliobolus lunatus m118	JGI (USA)	http://genome.jgi.doe.gov/Coclu2/Coclu2.home.html	Unpublished data
Setosphaeria turcica Et28A	JGI (USA)	http://genome.jgi.doe.gov/Settu1/Settu1.home.html	2,5
Leptosphaeria maculans JN3	INRA/Genoscope (France)	http://genome.jgi-psf.org/Lepmu1/Lepmu1.home.html	2,6
Hysterium pulicare CBS123377	Oregon State University (USA)	http://genome.jgi-psf.org/Hyspu1/Hyspu1.home.html	2
**Botryosphaeria dothidea v 1.1	Oregon State University (USA)	http://genome.jgi.doe.gov/Botdo1/Botdo1.home.html	Unpublished data
Macrophomina phaseolina MS6	Bangladesh Jute Research Institute (BJRI) (Dhaka)	http://www.ncbi.nlm.nih.gov/nuccore/AHHD00000000	7
Neofusicoccum parvum UCRNP2	University of California-Davis (USA)	http://www.ncbi.nlm.nih.gov/nuccore/AORE00000000	8
**Acidomyces richmondensis v1.0	JGI (USA)	http://genome.jgi-psf.org/Aciri1_iso/Aciri1_iso.home.html	Unpublished data
Baudoinia compniacensis UMAH10762	JGI (USA)	http://genome.jgi.doe.gov/Bauco1/Bauco1.home.html	2
Cladosporium fulvum CBS13901	Wageningen University (The Netherlands)	http://www.ncbi.nlm.nih.gov/nuccore/407490909	2,9
Dothistroma septosporum NZE10	JGI (USA)	http://genome.jgi.doe.gov/Dotse1/Dotse1.home.html	2,9
**Zasmidium cellare ATCC 36951 v1.0	JGI (USA)	http://genome.jgi-psf.org/Zasce1/Zasce1.home.html	Unpublished data
Pseudocercospora fijiensis CIRAD86	JGI(USA)	http://genome.jgi-psf.org/Mycfi2/Mycfi2.home.html	2
outgroup
**Chaetomium globosum CBS148.51	BROAD (USA)	http://www.broadinstitute.org/annotation/genome/chaetomium_globosum/Home.html	2
**Chaetomium thermophilum var. thermophilum DSM 1495	Heideilberg University (Germany)	http://www.ncbi.nlm.nih.gov/nuccore/340537754	10
** fungi not included in peptidase analysis
References:
1. Cho, Y. et al. Transcription factor Amr1 induces melanin biosynthesis and suppresses virulence in Alternaria brassicicola. PLoS Pathog. 8, e1002974 (2012).
2. Ohm, R. A. et al. Diverse lifestyles and strategies of plant pathogenesis encoded in the genomes of eighteen Dothideomycetes fungi. PLoS Pathog. 8, e1003037 (2012).
3. Manning, V. a et al. Comparative genomics of a plant-pathogenic fungus, Pyrenophora tritici-repentis, reveals transduplication and the impact of repeat elements on pathogenicity and population divergence. G3 (Bethesda). 3, 41–63 (2013).
4. Ellwood, S. R. et al. A first genome assembly of the barley fungal pathogen Pyrenophora teres f. teres. Genome Biol. 11, R109 (2010).
5. Condon, B. J. et al. Comparative genome structure, secondary metabolite, and effector coding capacity across Cochliobolus pathogens. PLoS Genet. 9, e1003233 (2013).
6. Rouxel, T. et al. Effector diversification within compartments of the Leptosphaeria maculans genome affected by Repeat-Induced Point mutations. Nat. Commun. 2, 202 (2011).
7. Islam, M. S. et al. Tools to kill: genome of one of the most destructive plant pathogenic fungi Macrophomina phaseolina. BMC Genomics 13, 493 (2012).
8. Blanco-Ulate, B., Rolshausen, P. & Cantu, D. Draft Genome Sequence of Neofusicoccum parvum Isolate UCR-NP2, a Fungal Vascular Pathogen Associated with Grapevine Cankers. Genome Announc. 1, 5–6 (2013).
9. de Wit, P. J. G. M. et al. The genomes of the fungal plant pathogens Cladosporium fulvum and Dothistroma septosporum reveal adaptation to different hosts and lifestyles but also signatures of common ancestry. PLoS Genet. 8, e1003088 (2012).
10. Amselem, J. et al. Genomic analysis of the necrotrophic fungal pathogens Sclerotinia sclerotiorum and Botrytis cinerea. PLoS Genet. 7, e1002230 (2011).

## Sheet: Table S2
Table S2. C. sphaerospermum UM 843 specific gene families' clusters compared to 22 publicly available dematiaceous Dothideomycetes genome.
Families	Gene ID	Pfam ID//Functional annotation
DOTH13348	UM843_3224	-
	UM843_3949	-
	UM843_6604	-
	UM843_3140	-
DOTH18286	UM843_7205	-
	UM843_9599	-
DOTH17833	UM843_4625	-
	UM843_9766	-
DOTH18288	UM843_4609	-
	UM843_4610	-
DOTH18282	UM843_9509	-
	UM843_9510	-
DOTH17824	UM843_4231	-
	UM843_4296	-
DOTH14960	UM843_3222	PF00069//Protein kinase domain
	UM843_6602	PF00069//Protein kinase domain
	UM843_10	PF00069//Protein kinase domain
DOTH18276	UM843_724	-
	UM843_8953	-
DOTH18291	UM843_2340	-
	UM843_9742	PF00078//Reverse transcriptase (RNA-dependent DNA polymerase)
DOTH17823	UM843_6326	-
	UM843_6327	-
DOTH18285	UM843_6592	-
	UM843_98	-
DOTH17837	UM843_2895	PF01124//MAPEG family
	UM843_6614	PF01124//MAPEG family
DOTH18292	UM843_5	-
	UM843_5139	-
DOTH13344	UM843_5731	-
	UM843_6694	-
	UM843_9739	-
	UM843_1862	-
DOTH14961	UM843_3225	PF13520//Amino acid permease
	UM843_6605	PF13520//Amino acid permease
	UM843_3947	PF13520//Amino acid permease
DOTH18279	UM843_6298	PF07249//Cerato-platanin
	UM843_6629	PF07249//Cerato-platanin
DOTH18281	UM843_5458	-
	UM843_8938	-
DOTH17834	UM843_1443	PF02902//Ulp1 protease family, C-terminal catalytic domain
	UM843_4623	PF02902//Ulp1 protease family, C-terminal catalytic domain
DOTH18296	UM843_7142	-
	UM843_9338	-
DOTH17827	UM843_5617	-
	UM843_9613	-
DOTH17829	UM843_3712	-
	UM843_9551	-
DOTH17835	UM843_1861	PF00271//Helicase conserved C-terminal domain
	UM843_7157	PF00270//DEAD/DEAH box helicase
DOTH18294	UM843_9736	-
	UM843_9754	PF05699//hAT family C-terminal dimerisation region
DOTH14955	UM843_7442	PF00128//Alpha amylase, catalytic domain|PF09260//Domain of unknown function (DUF1966)
	UM843_9372	PF00128//Alpha amylase, catalytic domain|PF09260//Domain of unknown function (DUF1966)
	UM843_2550	PF00128//Alpha amylase, catalytic domain|PF09260//Domain of unknown function (DUF1966)
DOTH18284	UM843_6591	-
	UM843_97	-
DOTH18283	UM843_7271	PF14227//gag-polypeptide of LTR copia-type
	UM843_7425	-
DOTH17830	UM843_3150	-
	UM843_4959	PF08031//Berberine and berberine like
DOTH17822	UM843_1411	PF00069//Protein kinase domain
	UM843_9767	-
DOTH12435	UM843_8565	-
	UM843_9076	-
	UM843_8571	-
	UM843_7153	-
	UM843_5547	-
DOTH18293	UM843_5549	-
	UM843_9078	-
DOTH18280	UM843_7882	-
	UM843_7883	-
DOTH17826	UM843_5615	-
	UM843_7935	-
DOTH15301	UM843_2269	-
	UM843_2270	-
	UM843_2271	-
DOTH17831	UM843_4651	-
	UM843_5074	-
DOTH18298	UM843_2896	-
	UM843_6	PF12520//Protein of unknown function (DUF3723)
DOTH18297	UM843_101	-
	UM843_5988	-
DOTH15302	UM843_6634	-
	UM843_6678	-
	UM843_6699	-
DOTH18278	UM843_1539	-
	UM843_1540	-
DOTH17836	UM843_7140	PF00109//Beta-ketoacyl synthase, N-terminal domain
	UM843_9319	PF00109//Beta-ketoacyl synthase, N-terminal domain|PF00698//Acyl transferase domain
DOTH17828	UM843_3119	PF05729//NACHT domain
	UM843_7034	-
DOTH18295	UM843_7141	-
	UM843_9337	-
DOTH14956	UM843_4201	PF05729//NACHT domain
	UM843_7043	PF05729//NACHT domain|PF12796//Ankyrin repeats (3 copies)
	UM843_3766	PF05729//NACHT domain
DOTH18287	UM843_6928	-
	UM843_6929	-
DOTH9695	UM843_4909	-
	UM843_8567	PF00078//Reverse transcriptase (RNA-dependent DNA polymerase)
	UM843_7151	-
	UM843_9759	-
	UM843_4914	-
	UM843_9079	-
	UM843_6673	-
	UM843_4641	-
	UM843_1873	-
DOTH18289	UM843_2316	-
	UM843_2719	-
DOTH18277	UM843_1434	-
	UM843_315	-
DOTH17832	UM843_4907	-
	UM843_6617	-
DOTH14959	UM843_6621	PF04991//LicD family
	UM843_9321	PF04991//LicD family
	UM843_6683	PF04991//LicD family
DOTH17825	UM843_1903	-
	UM843_2912	PF01328//Peroxidase, family 2
DOTH13561	UM843_1201	-
	UM843_3639	-
	UM843_6061	PF01185//Fungal hydrophobin
	UM843_4115	-
DOTH18290	UM843_286	-
	UM843_290	-

## Sheet: Table S3
Table S3. Predicted gene involved in sexual reproduction in UM 843
Genes	function	Gene in UM 843	% Identity	Matched gene accession number
Mating process
Mat1-1	Mating-type (alpha-box domain transcriptional activator)	-
Mat1-2	Mating-type (HMG-box transcriptional activator)	UM843_3044	64.08	ABG49507
PpgA	Pheromone precursor (alpha-factor like)	-
PpgB	Pheromone precursor (for a-factor like)	-
KexA (Kex1)	Carboxypeptidase alpha-factor processing	UM843_9380	62.01	XP_001588107
Sxa2	Pheromone processing carboxypeptidase, putative	UM843_8543	55	XP_003024767
KexB (Kex2)	Endoprotease for alpha-factor processing	UM843_7778	56.62	XP_003716137
(Ste13)	Dipeptidyl aminopeptidase alpha-factor processing	UM843_1469	75.23	Q09181
(Ste23)	Pheromone processing metallopeptidase	UM843_3514	55.06	XP_001391726
Rce1	CAAX prenyl protease a-factor C-terminal processing	UM843_2736	44.03	XP_001822943
(Ste24)	CAAX prenyl protease	UM843_9309	65.05	XP_001271650
Ram1 (Ste16)	CAAX-farnesyltransferase beta subunit	UM843_6712	48.52	CCD51427
Ram2	CAAX-farnesyltransferase alpha subunit	UM843_7395	52.94	CBX90235
(Ste14)	CAAX-prenyl cysteine carboxymethyltransferase	UM843_6953	47.64	CBX97268
AtrD (Ste6)	ATP-dependent efflux pump for a-factor like pheromone	UM843_1203	42.9	EEH07353
Mating signaling
PreB (Ste2)	Pheromone Receptor (for alpha-factor like pheromone)	UM843_8031	35.1	EGE03517
PreA (Ste3)	Pheromone Receptor (for a-factor like pheromone)	UM843_717	40.84	XP_002565481
FadA (Gpa1)	G-protein complex alpha subunit	UM843_6489	98.87	ABE72961
SfaD (Ste4)	G-protein complex beta-subunit	UM843_7878	96.58	ABE72964
GpgA (Ste18)	G-protein complex gamma subunit	UM843_1301	85.71	XP_001937484
(Ste20)	Serine/threonine protein kinase MKKKK	UM843_3491	74.42	EGP88430
SteC (Ste11)	Serine/threonine protein kinase MKKK	UM843_216	59.94	BAH97086
(Ste7)	Serine/threonine protein kinase MKK	UM843_7023	59.7	XP_755014
MpkB (Fus3)	Mitogen-activated protein kinase	UM843_615	62.8	P27638
SteA (Ste12)	Transcriptional Activator. Homeodomain DNA binding	UM843_881	69.74	ACS29558
Ste50	MAPKKK cascade protein kinase regulator	UM578_gene_1659	44.49	GAA91018
Fruiting body development
VeA	Sexual development activator	UM843_2805	55.18	XP_001933979
NsdD	GATA-type sexual development TF	UM843_6492	36.63	XP_754237
CsnD	COP9 signalosome subunit	UM843_8970	64.05	EGP91959
CsnE	COP9 signalosome subunit	UM843_7886	76.69	EGP89860
RosA	C6 transcription factor	-
MutA	Mutanase, cell wall turnover during sexual development	-
StuA	APSES-transcription factor	UM843_376	48.7	CBY02404
MedA	Transcriptional regulator Medusa	UM843_5200	36	EER41725
Nc Asd-1	ascus development; rhamnogalacuronase B	-
AreB	ascus development; GATA-Zn finger transcription factor	UM843_5214	45.71	AAG49352
RadC	DNA repair protein RADC	UM843_9379	76.81	XP_002144410
Rum1	PHD transcription factor	UM843_3280	56.61	XP_001266191
Mcm1	MADS-box TF	UM843_5360	74.46	XP_001935687
Cro1	Actin cytoskeleton organization protein	UM843_1433	40.65	XP_001930829
Meiosis specific genes
Spo11	Creation of double strand breaks	UM843_3567	46.81	EGE83760
Hop1	Meiotic chromosome pairing	UM843_5599	23.61	EGE08426
Mnd1	Promotes interhomologous recombination	-
Dmc1	Meiotic recombination	UM843_4480,	70.62	XP_003171342
		UM843_4486	41.35	EGE82689
Rad51	Repair of DNA double strand breaks	UM843_4090	91.43	XP_001556626
		UM843_8848	36.42	XP_002153570
Rad21	Sister chromatid cohesion	UM843_459	43.53	CBY02297
		UM843_7667	37.38	CBX93182
Msh4	Meiotic recombination and Holiday junction resolution	UM843_9269	61.39	EGE83111
Msh2	Meiotic recombination and Holiday junction resolution	UM843_5768	75.61	XP_001941863
Msh6	Meiotic recombination and Holiday junction resolution	UM843_4589	65.21	XP_002151866
Msh5	Meiotic recombination and Holiday junction resolution	UM843_4314	50.57	EFW16551

## Sheet: Table S4
Table S4. CAZyme families predicted in the genome of C. sphaerospermum UM 843.
AA		CBM		CE		GH						GT				PL
Family	No.	Family	No.	Family	No.	Family	No.	Family	No.	Family	No.	Family	No.	Family	No.	Family	No.
AA1	10	CBM1	12	CE1	32	GH1	4	GH38	1	GH99	1	GT1	8	GT62	3	PL1	8
AA2	7	CBM14	2	CE2	1	GH2	8	GH42	1	GH105	4	GT2	17	GT66	1	PL3	4
AA3	20	CBM18	2	CE3	1	GH3	19	GH43	18	GH106	1	GT3	1	GT69	3	PL9	1
AA4	1	CBM19	3	CE4	6	GH5	17	GH45	1	GH109	12	GT4	5	GT71	1	PL22	1
AA5	1	CBM20	5	CE5	8	GH6	1	GH47	6	GH114	1	GT5	1	GT76	1
AA6	1	CBM21	1	CE7	2	GH7	2	GH51	3	GH115	3	GT8	7	GT90	8
AA7	22	CBM27	1	CE8	7	GH10	4	GH53	2	GH121	1	GT15	3
AA8	4	CBM32	2	CE9	2	GH11	5	GH54	1	GH125	2	GT20	3
AA9	10	CBM35	2	CE10	50	GH12	1	GH55	3	GH128	3	GT21	1
AA10	1	CBM42	1	CE12	2	GH13	16	GH62	3	GH130	1	GT22	4
		CBM43	1	CE14	1	GH15	2	GH63	2	GH131	2	GT24	1
		CBM48	1	CE16	2	GH16	12	GH64	5	GH132	2	GT25	4
		CBM50	2			GH17	7	GH65	1			GT26	1
		CBM52	1			GH18	6	GH67	1			GT28	1
		CBM61	1			GH20	1	GH71	1			GT31	4
		CBM63	2			GH25	1	GH72	6			GT32	5
		CBM67	2			GH27	4	GH74	2			GT33	1
						GH28	10	GH76	9			GT34	3
						GH29	1	GH78	3			GT35	1
						GH30	3	GH79	1			GT39	3
						GH31	11	GH81	1			GT48	1
						GH32	5	GH88	2			GT50	1
						GH35	4	GH92	4			GT57	3
						GH36	1	GH93	3			GT58	1
						GH37	2	GH95	1			GT59	1
Total	77	Total	41	Total	114					Total	261			Total	98	Total	14
AA, auxiliary activities; CBM, carbohydrate-binding modules; CE, carbohydrate esterases; GH, glycoside hydrolases; GT, glycosyltransferases; PL, polysaccharide lyases

## Sheet: Table S5
Table S5. Plant cell wall and fungal cell wall degrading and modifying CAZyme families predicted in C. sphaerospermum UM 843.
Plant Cell Wall
Cellulose		Pectin		Hemicellulose		HP		CBM family
Family	No.	Family	No.	Family	No.	Family	No.	Family	No.
GH12	1	CE8	7	CE2	1	GH43	18	CBM1	12
GH45	1	GH105	2	CE1	32	GH51	3	CBM35	2
GH6	1	GH28	10	CE3	1	GH53	2	CBM42	1
GH7	2	GH78	3	CE5	8	GH54	1	CBM63	2
GH74	2	GH88	2	CE16	2	GH62	3
		GH95	1	GH10	4	GH93	3
		PL1	8	GH11	5	CE12	2
		PL22*	1	GH27	4
		PL3	4	GH29	1
		PL9	1	GH31	11
				GH35	4
				GH36	1
				GH67	1
				GH115***	3
Total	7	Total	39	Total	78	Total	32	Total	17
Fungal cell wall		Plant and fungal cell wall		Energy storage and recovery
Family	No.	Family	No.	Family	No.
CBM14	2	GH1	4	CBM20	5
CBM18	2	GH2	8	CBM21	1
CBM43	1	GH3	19	CBM48	1
CBM52	1	GH5	17	GH13	16
CE4	6	GH64**	5	GH15	2
GH16	12			GH32	5
GH17	7			GH37	2
GH18	6			GH65	1
GH20	1
GH55	3
GH71	1
GH72	6
GH76	9
GH81	1
GH92	4
GH30**	3
Total	65	Total	53	Total	33
Putative functions of families assigned according to Amselem et al.1 unless specified:
*Garron and Cygler2
**Zhao et al.3
HP, Enzymes that degrade hemicellulose or pectin side chain; GH, glycoside hydrolyases; CE, carbohydrate esterases; PL, polysaccharide lyases; CBM, carbohydrate-binding modules
References:
1. Amselem, J. et al. Genomic analysis of the necrotrophic fungal pathogens Sclerotinia sclerotiorum and Botrytis cinerea. PLoS Genet. 7, e1002230 (2011).
2. Garron, M.-L. & Cygler, M. Structural and mechanistic classification of uronic acid-containing polysaccharide lyases. Glycobiology 20, 1547–1573 (2010).
3. Zhao, Z., Liu, H., Wang, C. & Xu, J.-R. Correction: Comparative analysis of fungal genomes reveals different plant cell wall degrading capacity in fungi. BMC Genomics 15, 6 (2014).

## Sheet: Table S6
Table S6. Comparison of plant cell wall and fungal cell wall degrading and modifying CAZyme families in class Dothideomycetes.
a) Pectinolytic enzymes comparison
Fungal species	Cazyme family
	CE8	GH105	GH28	GH78	GH88	GH95	PL1	PL2	PL3	PL4	PL9	PL10	PL11	PL22	total
aAlternaria brassicicola	7	3	7	1	1	1	8	cnd	11	3	1	cnd	0	cnd	43
bPyrenophora tritici-repentis	2	3	6	4	1	3	3	cnd	3	4	0	0	0	0	29
bPyrenophora teres	2	3	5	1	1	2	3	cnd	3	4	0	0	0	1	25
aCochliobolus heterostrophus C5	3	3	5	3	1	2	6	cnd	5	4	0	cnd	0	cnd	32
aCochliobolus hetrostrophus C4	3	3	3	3	1	2	6	cnd	5	4	0	cnd	0	cnd	30
bCochliobolus sativus	3	4	4	5	1	2	6	cnd	5	4	0	1	0	0	35
aSetosphaeria turcica	3	3	6	4	1	1	5	cnd	5	4	0	cnd	0	cnd	32
aLeptosphaeria maculans	3	3	6	1	1	1	9	cnd	6	4	0	cnd	0	cnd	34
bPhaeosphaeria nodorum	6	2	5	4	1	2	4	cnd	2	4	0	0	0	0	30
aHysterium pulicare	7	3	8	4	0	1	2	cnd	0	1	0	cnd	0	cnd	26
Cladosporium sphaerospermum UM843	7	2	10	3	2	1	8	0	4	1	0	0	0	1	39
aBaudoinia compniacensis	1	0	6	3	0	0	0	cnd	0	0	0	cnd	0	cnd	10
bCladosporium fulvum	3	6	14	5	3	0	3	cnd	4	2	0	0	0	1	41
bDothistroma septosporum	3	3	4	1	0	0	1	cnd	0	2	0	0	0	2	16
aMycosphaerella fijiensis	3	3	5	7	0	1	2	cnd	1	2	0	cnd	0	cnd	24
bMycosphaerella graminicola	1	2	2	3	0	0	2	cnd	1	0	0	0	0	1	12
aMycosphaerella populicola	0	3	5	1	0	1	2	cnd	1	2	0	cnd	0	cnd	15
aMycosphaerella populorum	0	3	5	2	0	1	2	cnd	2	2	0	cnd	0	cnd	17
b) Cellulolytic enzymes
Fungal species	Cazyme family
	GH6	GH7	GH12	GH45	GH74	GH94	total
aAlternaria brassicicola	3	5	2	2	0	1	13
bPyrenophora tritici-repentis	3	3	2	3	4	1	16
bPyrenophora teres	3	3	2	3	5	1	17
aCochliobolus heterostrophus C5	3	6	4	3	0	1	17
aCochliobolus hetrostrophus C4	3	6	3	3	0	1	16
bCochliobolus sativus	3	6	3	3	4	1	20
aSetosphaeria turcica	3	4	3	2	0	1	13
aLeptosphaeria maculans	3	3	3	2	0	1	12
bPhaeosphaeria nodorum	4	5	3	2	5	1	20
aHysterium pulicare	2	4	2	3	0	1	12
Cladosporium sphaerospermum UM843	1	2	1	1	2	0	7
aBaudoinia compniacensis	1	2	1	1	0	0	5
bCladosporium fulvum	0	2	4	1	2	0	9
bDothistroma septosporum	0	1	3	1	3	0	8
aMycosphaerella fijiensis	0	1	2	0	0	0	3
bMycosphaerella graminicola	0	1	0	1	4	0	6
aMycosphaerella populicola	0	0	3	0	0	0	3
aMycosphaerella populorum	0	0	2	0	0	0	2
c) Hemicellulolytic enzymes
Fungal species	Cazyme family
	CE1	CE2	CE3	CE5	GH10	GH11	GH16	GH26	GH27	GH29	GH31	GH35	GH36	GH39	GH67	GH115	total
aAlternaria brassicicola	3	1	5	7	5	4	17	1	6	1	8	5	2	0	1	2	68
bPyrenophora tritici-repentis	35	1	5	10	4	3	15	0	4	0	9	4	2	0	1	2	95
bPyrenophora teres	34	2	4	11	4	4	15	0	4	4	8	4	1	0	1	2	98
aCochliobolus heterostrophus C5	8	0	3	15	5	5	16	1	4	1	9	4	3	1	1	2	78
aCochliobolus hetrostrophus C4	8	0	3	13	5	5	16	1	4	1	9	4	2	1	1	2	75
bCochliobolus sativus	41	0	4	14	5	5	16	1	3	1	9	4	1	0	1	3	108
aSetosphaeria turcica	5	0	3	11	5	5	15	1	4	1	8	4	2	1	1	1	67
aLeptosphaeria maculans	3	1	2	8	3	2	18	1	4	1	8	4	2	1	1	2	61
bPhaeosphaeria nodorum	41	1	5	11	8	7	15	0	2	0	10	4	1	1	1	2	109
aHysterium pulicare	7	0	3	2	3	4	20	0	4	1	9	4	1	2	1	4	65
Cladosporium sphaerospermum UM843	32	1	1	8	4	5	0	0	4	1	11	4	1	0	1	3	76
aBaudoinia compniacensis	2	0	0	3	4	2	15	0	1	0	3	3	2	0	1	1	37
bCladosporium fulvum	35	1	3	11	2	2	14	0	1	1	13	6	1	0	1	1	92
bDothistroma septosporum	36	1	4	4	0	2	14	0	2	1	8	1	1	0	1	0	75
aMycosphaerella fijiensis	4	0	2	7	1	0	17	0	1	1	10	3	3	0	1	3	53
bMycosphaerella graminicola	27	0	3	6	2	1	8	0	1	1	7	2	1	0	0	1	60
aMycosphaerella populicola	1	0	0	4	0	1	12	0	0	2	7	1	2	0	0	0	30
aMycosphaerella populorum	1	0	1	6	0	1	14	0	1	3	9	1	2	0	0	0	39
d) Hemicellulose pectin degrading enzymes
Fungal species	Cazyme family
	CE12	GH43	GH51	GH53	GH54	GH62	GH93	total
aAlternaria brassicicola	4	19	2	1	1	2	1	30
bPyrenophora tritici-repentis	4	16	2	1	1	2	2	28
bPyrenophora teres	5	16	2	1	1	2	3	30
aCochliobolus heterostrophus C5	3	19	2	1	1	3	3	32
aCochliobolus hetrostrophus C4	3	17	2	1	1	2	3	29
bCochliobolus sativus	5	16	2	1	1	2	2	29
aSetosphaeria turcica	3	14	2	1	1	2	2	25
aLeptosphaeria maculans	3	11	3	1	0	1	2	21
bPhaeosphaeria nodorum	4	13	2	1	1	3	3	27
aHysterium pulicare	2	11	4	1	0	0	2	20
Cladosporium sphaerospermum UM843	2	18	3	2	1	3	3	32
aBaudoinia compniacensis	0	4	3	0	0	1	2	10
bCladosporium fulvum	3	21	2	2	1	0	2	31
bDothistroma septosporum	2	11	1	1	1	1	1	18
aMycosphaerella fijiensis	2	15	3	2	1	1	1	25
bMycosphaerella graminicola	1	10	2	2	1	1	1	18
aMycosphaerella populicola	2	8	2	1	1	0	0	14
aMycosphaerella populorum	2	8	2	2	1	0	1	16
e) Plant cell wall(PCW) CBM family
Fungal species	Cazyme family
	CBM1	CBM6	CBM13	CBM35	CBM42	CBM63	total
aAlternaria brassicicola	9	0	0	4	1	1	15
bPyrenophora tritici-repentis	11	2	1	3	1	1	19
bPyrenophora teres	12	2	3	3	1	1	22
aCochliobolus heterostrophus C5	11	1	0	4	1	2	19
aCochliobolus hetrostrophus C4	9	1	0	5	1	2	18
bCochliobolus sativus	11	2	2	4	1	2	22
aSetosphaeria turcica	10	0	0	5	1	2	18
aLeptosphaeria maculans	5	0	0	3	0	1	9
bPhaeosphaeria nodorum	10	1	4	2	1	1	19
aHysterium pulicare	8	0	1	3	0	1	13
Cladosporium sphaerospermum UM843	12	0	0	2	1	2	17
aBaudoinia compniacensis	4	0	0	0	0	0	4
bCladosporium fulvum	0	0	3	1	1	1	6
bDothistroma septosporum	1	0	1	1	1	1	5
aMycosphaerella fijiensis	1	0	1	2	1	1	6
bMycosphaerella graminicola	0	0	0	1	0	2	3
aMycosphaerella populicola	4	0	0	0	1	1	6
aMycosphaerella populorum	4	0	0	1	1	1	7
f) Fungal cell wall (FCW)
Fungal species	Cazyme family
	CBM12	CBM14	CBM18	CBM19	CBM24	CBM43	CBM52	CE4	GH16	GH17	GH18	GH20	GH30	GH46	GH55	GH71	GH72	GH75	GH76	GH81	GH85	GH89	GH92	total
aAlternaria brassicicola	0	0	24	0	2	2	0	6	17	9	8	3	2	cnd	4	0	5	0	9	2	1	0	4	98
bPyrenophora tritici-repentis	0	0	17	3	0	2	0	13	15	7	10	3	2	0	4	0	6	0	7	2	1	0	5	97
bPyrenophora teres	0	0	20	2	0	2	0	12	15	8	10	3	3	0	4	0	7	0	7	2	1	0	6	102
aCochliobolus heterostrophus C5	0	0	30	0	0	2	0	10	16	7	18	4	2	cnd	3	1	8	0	9	3	1	0	7	121
aCochliobolus hetrostrophus C4	0	0	29	0	0	2	0	10	16	7	17	3	2	cnd	3	1	7	0	9	3	1	0	5	115
bCochliobolus sativus	0	0	33	2	0	2	0	14	16	5	17	3	2	0	3	1	7	0	8	2	1	0	4	120
aSetosphaeria turcica	0	0	26	0	0	2	0	10	15	7	10	5	2	cnd	4	0	6	0	10	2	1	0	4	104
aLeptosphaeria maculans	0	0	29	0	0	2	0	7	18	8	10	2	2	cnd	3	1	6	0	7	2	1	0	6	104
bPhaeosphaeria nodorum	0	0	27	1	0	1	0	14	15	6	11	3	2	0	3	1	7	1	7	1	1	0	8	109
aHysterium pulicare	0	0	15	0	0	2	0	7	20	8	11	5	3	cnd	2	2	5	0	8	2	1	1	6	98
Cladosporium sphaerospermum UM843	0	2	2	0	0	1	1	6	12	7	6	1	3	0	3	1	6	0	9	1	0	0	4	65
aBaudoinia compniacensis	0	0	4	0	0	1	0	5	15	5	4	1	3	cnd	3	1	4	0	8	1	0	1	3	59
bCladosporium fulvum	0	1	9	5	0	1	2	6	14	9	12	2	1	0	4	2	8	1	9	1	0	0	6	93
bDothistroma septosporum	0	1	6	4	0	1	0	8	14	8	9	2	2	0	4	1	7	1	8	1	0	0	7	84
aMycosphaerella fijiensis	0	1	3	0	0	2	0	2	17	7	11	2	1	cnd	4	2	7	0	8	1	0	1	7	76
bMycosphaerella graminicola	0	0	5	0	0	0	1	6	8	5	7	1	1	0	3	1	5	0	6	1	1	0	7	58
aMycosphaerella populicola	0	1	3	0	0	1	0	2	12	7	6	2	1	cnd	2	2	5	0	7	1	0	1	5	58
aMycosphaerella populorum	0	1	4	0	0	1	0	3	14	7	6	2	2	cnd	2	2	5	0	7	1	0	1	5	63
g) FCW+PCW
Fungal species	Cazyme family
	GH1	GH2	GH3	GH5	GH8	GH9	GH64	total
aAlternaria brassicicola	3	7	13	15	0	0	1	39
bPyrenophora tritici-repentis	3	7	12	13	0	0	1	36
bPyrenophora teres	3	6	12	13	0	0	1	35
aCochliobolus heterostrophus C5	3	9	18	17	0	0	1	48
aCochliobolus hetrostrophus C4	3	7	18	17	0	0	1	46
bCochliobolus sativus	3	7	15	15	0	0	1	41
aSetosphaeria turcica	3	7	15	13	0	0	1	39
aLeptosphaeria maculans	3	7	13	15	0	0	1	39
bPhaeosphaeria nodorum	2	10	15	18	0	0	1	46
aHysterium pulicare	3	6	14	20	0	0	1	44
Cladosporium sphaerospermum UM843	4	8	19	17	0	0	5	53
aBaudoinia compniacensis	3	5	9	16	0	1	3	37
bCladosporium fulvum	3	5	20	15	0	0	5	48
bDothistroma septosporum	2	4	10	11	0	0	6	33
aMycosphaerella fijiensis	4	7	16	10	0	0	4	41
bMycosphaerella graminicola	1	7	16	9	0	1	4	38
aMycosphaerella populicola	0	4	10	7	0	0	5	26
aMycosphaerella populorum	0	4	10	7	0	0	6	27
h) Energy storage and recovery
Fungal species	Cazyme Family
	CBM20	CBM21	CBM48	GH4	GH13	GH15	GH32	GH37	GH49	GH65	total
aAlternaria brassicicola	2	1	3	cnd	7	2	2	2	0	1	20
bPyrenophora tritici-repentis	3	1	1	0	6	2	3	2	0	1	19
bPyrenophora teres	3	1	1	0	7	2	3	2	0	2	21
aCochliobolus heterostrophus C5	2	1	3	cnd	7	2	3	2	0	1	21
aCochliobolus hetrostrophus C4	2	1	3	cnd	7	2	3	2	0	1	21
bCochliobolus sativus	2	1	2	0	6	2	5	2	0	1	21
aSetosphaeria turcica	2	1	3	cnd	7	2	2	2	0	1	20
aLeptosphaeria maculans	3	1	2	cnd	7	3	2	1	0	1	20
bPhaeosphaeria nodorum	3	1	2	0	6	4	4	2	0	1	23
aHysterium pulicare	0	1	4	cnd	10	2	1	2	0	1	21
Cladosporium sphaerospermum UM843	5	1	1	0	16	2	5	2	0	1	33
aBaudoinia compniacensis	1	2	3	cnd	8	1	2	1	0	1	19
bCladosporium fulvum	5	1	1	0	14	2	4	2	0	1	30
bDothistroma septosporum	4	1	1	0	12	2	2	1	0	1	24
aMycosphaerella fijiensis	3	2	3	cnd	14	2	4	2	0	1	31
bMycosphaerella graminicola	4	1	1	0	13	1	3	2	0	1	26
aMycosphaerella populicola	3	2	3	cnd	13	3	2	1	0	1	28
aMycosphaerella populorum	3	2	3	cnd	13	3	2	1	0	1	28
i) Summary of cazymes based on substrate specificity
Fungal species	Cellulose	Hemicellulose	Pectin	HP	PCW	FCW	PCW+FCW	Energy storage and exchange
aAlternaria brassicicola	13	68	43	30	15	98	39	20
bPyrenophora tritici-repentis	16	95	29	28	19	97	36	19
bPyrenophora teres	17	98	25	30	22	102	35	21
aCochliobolus heterostrophus C5	17	78	32	32	19	121	48	21
aCochliobolus hetrostrophus C4	16	75	30	29	18	115	46	21
bCochliobolus sativus	20	108	35	29	22	120	41	21
aSetosphaeria turcica	13	67	32	25	18	104	39	20
aLeptosphaeria maculans	12	61	34	21	9	104	39	20
bPhaeosphaeria nodorum	20	109	30	27	19	109	46	23
aHysterium pulicare	12	65	26	20	13	98	44	21
Cladosporium sphaerospermum UM843	7	76	39	32	17	65	53	33
aBaudoinia compniacensis	5	37	10	10	4	59	37	19
bCladosporium fulvum	9	92	41	31	6	93	48	30
bDothistroma septosporum	8	75	16	18	5	84	33	24
aMycosphaerella fijiensis	3	53	24	25	6	76	41	31
bMycosphaerella graminicola	6	60	12	18	3	58	38	26
aMycosphaerella populicola	3	30	15	14	6	58	26	28
aMycosphaerella populorum	2	39	17	16	7	63	27	28
aData obtained from Ohm et al.1
bData obtained from Zhao et al.2
cNo data provided from the study
HP, Enzymes that degrade hemicellulose or pectin side chain; GH, glycoside hydrolyases; CE, carbohydrate esterases; PL, polysaccharide lyases; CBM, carbohydrate-binding modules
References
1. Ohm, R. A. et al. Diverse lifestyles and strategies of plant pathogenesis encoded in the genomes of eighteen Dothideomycetes fungi. PLoS Pathog. 8, e1003037 (2012).
2. Zhao, Z., Liu, H., Wang, C. & Xu, J.-R. Correction: Comparative analysis of fungal genomes reveals different plant cell wall degrading capacity in fungi. BMC Genomics 15, 6 (2014).

## Sheet: Table S7
Table S7. Distribution of peptidase subfamilies in Dothideomycetes.
Subfamilies	Fungal species
	Alternaria brassicicola	Pyrenophora tritici-repentitis	Pyrenophora teres f. teres	Cochliobolus heterostrophus C5	Cochliobolus heterostrophus C4	Cochliobolus carbonum	Cochliobolus victoriae	Cochliobolus miyabeanus	Cochliobolus sativus	Setosphaeria turcica	Leptosphaeria maculans	Hysterium pulicare	Macrophomina phaseolina	Neofusicoccum parvum	Cladosporium sphaerospermum UM843	Baudoinia compniacensis	Cladosporium fulvum	Dothistroma septosporum	Pseudocercospora fijiensis
A01A	4	5	6	8	7	6	6	6	6	5	5	5	10	9	4	9	4	7	11
A11A	0	2	7	0	0	0	0	0	0	0	0	1	10	0	1	0	0	1	0
A22B	1	1	1	1	1	1	1	1	1	1	1	1	1	1	1	1	1	1	1
A33	1	1	1	0	0	0	0	0	0	0	1	1	1	0	1	0	0	0	0
C01A	0	0	0	1	1	1	1	0	1	0	0	0	0	0	0	0	0	0	0
C01B	1	1	1	1	1	1	1	1	1	1	1	1	1	1	1	1	1	1	1
C02A	2	1	3	2	2	3	3	3	3	3	3	3	3	2	2	2	2	1	1
C12	3	2	1	3	3	3	2	3	3	3	2	4	3	3	2	1	2	2	2
C13	1	1	1	1	1	1	1	1	1	1	1	1	1	1	1	1	1	1	1
C14B	1	2	2	4	4	3	3	4	4	2	3	3	1	2	1	2	2	2	2
C15	1	1	1	1	1	1	1	1	1	1	1	2	0	0	1	1	1	1	1
C19	4	4	4	5	5	5	5	5	5	4	6	4	6	4	3	4	4	4	4
C26	0	0	0	0	0	0	0	0	0	0	0	0	0	0	2	0	0	0	0
C44	2	2	2	2	2	2	2	2	2	2	2	2	1	2	2	2	2	2	2
C45	1	0	0	1	1	1	1	1	1	1	1	1	0	0	1	1	1	1	1
C48	1	1	2	2	2	2	2	3	2	2	2	2	2	4	2	3	1	2	2
C50	1	0	0	0	0	0	0	0	0	1	0	0	1	0	1	1	1	1	1
C54	1	1	1	1	1	1	1	1	1	1	1	0	1	0	1	1	1	1	1
C65	0	0	0	0	0	0	0	0	0	0	0	0	1	1	1	1	1	1	1
C85	1	0	1	1	1	1	1	1	1	1	1	0	0	0	0	0	0	0	2
C88	1	1	1	1	1	1	1	1	1	1	1	1	1	1	1	1	1	1	1
C89	0	0	0	0	0	0	0	0	0	0	0	0	0	0	0	0	0	1	0
G01	0	0	1	0	0	0	0	0	0	0	0	1	0	0	0	1	0	1	2
I01	0	0	0	0	0	0	0	0	0	0	0	0	1	0	0	0	0	0	0
I04	0	0	1	0	0	0	0	0	0	0	0	0	1	0	0	0	0	0	0
I09	3	2	3	2	2	3	2	3	2	2	2	2	1	1	2	2	2	2	1
I12	0	1	0	0	0	0	0	0	0	0	1	0	0	0	0	0	0	0	0
I15	0	0	1	0	0	0	1	0	0	0	1	0	0	0	0	0	0	0	0
I19	0	0	0	0	0	0	0	0	0	0	0	0	1	0	0	0	0	0	0
I25B	0	0	0	0	0	1	0	0	0	0	0	0	0	0	0	0	0	0	0
I25X	0	0	0	0	0	0	0	0	0	0	0	0	0	0	0	1	0	0	0
I32	2	2	2	2	2	2	2	2	2	2	2	2	2	2	2	2	2	2	2
I51	1	3	3	3	3	3	2	2	2	2	4	2	3	1	2	3	1	1	2
I53	0	0	1	0	0	0	0	0	0	0	0	0	0	0	0	0	0	0	0
I66	0	1	0	0	0	0	0	0	0	0	0	0	0	0	0	0	0	0	0
I68	0	0	0	0	0	0	0	0	0	0	0	0	0	0	0	0	1	0	0
M01	2	2	2	2	2	2	2	2	2	2	2	2	3	3	3	3	2	2	3
M03A	2	1	2	2	2	2	2	2	2	2	2	2	2	3	2	1	3	2	4
M04	0	2	1	1	1	1	1	1	1	0	1	0	0	0	2	0	0	0	0
M06	1	0	0	0	0	0	0	0	0	0	0	1	0	0	1	0	0	0	0
M10A	0	0	1	2	2	2	1	1	2	0	0	1	0	1	0	0	1	1	1
M10B	0	0	0	0	0	0	0	0	0	0	0	0	1	1	0	0	0	0	0
M12A	3	1	1	1	1	0	0	0	1	0	0	4	0	0	1	0	3	1	0
M12B	1	2	2	1	1	1	1	1	1	1	1	1	1	1	1	1	1	1	1
M13	0	1	1	1	1	1	1	1	1	1	1	0	1	2	0	0	0	0	0
M14A	4	5	5	6	6	6	6	6	6	6	6	1	2	0	3	0	1	0	0
M16B	1	1	1	1	1	1	1	1	1	1	1	1	0	1	1	1	1	1	1
M16C	2	2	2	2	2	2	2	2	2	2	2	2	2	1	2	2	2	2	2
M18	0	1	1	1	1	1	1	1	1	1	0	1	1	1	1	1	1	1	1
M19	1	0	1	1	1	1	2	1	2	1	2	1	1	2	2	0	1	1	0
M20A	5	4	4	4	4	4	4	4	4	5	4	4	2	3	4	4	2	1	4
M20X	0	0	0	1	1	1	1	1	2	0	0	2	0	0	0	0	0	0	0
M22	1	1	1	1	1	1	1	1	1	1	1	1	1	1	1	1	1	1	1
M23B	3	4	2	2	2	2	2	1	1	1	3	2	3	1	1	0	0	0	0
M24A	2	3	3	3	3	3	3	3	3	3	3	3	1	1	3	2	3	1	2
M24B	1	1	2	3	3	3	3	3	3	3	2	2	2	1	4	2	3	3	3
M28A	4	4	4	5	4	4	4	4	5	6	3	1	2	2	3	0	1	1	3
M28B	4	4	4	4	4	4	4	4	4	3	3	3	3	3	2	1	2	1	3
M28E	2	0	0	2	2	2	2	2	2	2	2	0	2	3	1	1	1	1	1
M28X	1	0	0	0	0	0	0	0	0	0	1	1	1	1	1	1	1	1	1
M35	1	1	1	0	0	0	0	0	0	0	2	1	4	3	3	0	1	0	1
M36	1	1	1	1	1	1	1	1	1	1	1	0	0	0	1	0	1	0	0
M38	0	0	0	0	0	0	0	0	0	0	0	1	0	0	0	0	0	0	0
M41	2	2	2	2	2	2	2	2	2	2	2	2	2	2	2	2	2	2	2
M43B	0	1	1	0	0	0	0	0	0	0	1	2	5	6	1	1	3	2	5
M48A	1	1	1	1	1	1	1	1	1	1	1	1	1	1	1	1	1	1	1
M48X	1	1	0	1	1	1	1	1	1	1	1	1	1	0	1	1	1	1	1
M49	1	1	2	2	2	1	1	1	1	1	1	1	1	1	1	1	1	1	1
M54	0	0	0	0	0	0	0	0	0	0	0	1	0	0	0	0	0	1	0
M67A	2	2	2	2	2	2	2	2	2	2	2	2	2	2	2	2	2	2	2
M67C	1	1	1	1	1	1	1	1	1	1	1	1	1	0	1	1	1	1	1
M76	1	1	1	1	1	1	1	1	1	1	1	1	1	1	1	1	1	1	1
M77	1	0	2	2	2	2	3	1	4	2	1	0	0	0	0	0	1	1	0
S01A	3	1	1	0	2	2	2	2	2	1	2	0	0	0	0	0	0	0	0
S01B	0	0	0	0	0	0	0	0	0	0	0	0	0	0	0	0	0	0	0
S01X	0	0	0	0	0	0	0	0	0	0	0	0	0	0	0	0	1	1	1
S08A	2	3	4	5	5	5	5	5	2	4	4	4	6	6	3	2	5	3	2
S08B	1	1	1	1	1	1	1	1	1	1	1	0	0	0	0	1	0	0	0
S09A	0	0	0	0	0	0	0	0	0	0	0	0	0	0	0	0	0	0	0
S09B	3	2	2	2	2	2	2	2	2	2	1	1	2	2	2	1	1	1	1
S09C	0	0	0	0	0	0	0	0	0	0	0	1	0	0	1	1	1	0	0
S09X	4	5	5	5	5	5	5	5	4	6	4	5	6	5	4	5	7	3	3
S10	6	8	9	12	11	10	10	10	10	10	5	13	10	8	9	5	11	13	14
S12	6	5	4	6	6	6	6	6	7	4	4	10	8	12	3	4	7	8	7
S14	1	1	1	1	1	1	1	1	1	1	1	1	1	1	1	1	1	1	1
S15	0	0	0	0	0	0	0	0	0	0	0	0	0	0	0	0	0	0	0
S16	2	2	2	2	2	2	2	2	2	2	2	2	2	2	2	2	2	2	2
S26A	1	0	0	1	1	1	1	1	1	2	1	1	2	2	2	2	2	2	2
S26B	1	1	1	1	1	1	1	1	1	1	1	1	0	1	1	1	1	1	2
S28	0	2	3	3	3	3	6	2	5	1	1	4	0	4	1	1	3	2	2
S33	5	6	6	7	7	7	9	6	7	7	5	9	5	4	6	6	7	8	6
S53	1	1	3	1	1	2	3	1	1	3	0	1	2	4	2	3	3	4	4
S54	2	3	4	3	3	3	3	3	3	3	4	1	1	1	1	3	3	3	1
S59	0	0	0	0	0	0	0	0	0	0	1	0	0	0	0	0	0	0	0
T01A	3	2	3	2	3	3	2	3	3	3	3	3	3	3	3	4	3	3	3
T01X	1	1	1	1	1	1	1	1	1	1	1	1	1	1	1	1	1	1	1
T02	2	1	2	2	2	2	2	2	2	2	1	2	1	1	2	2	2	2	2
T03	3	2	2	2	2	2	2	2	2	2	2	2	3	3	2	2	3	2	3
T05	1	1	1	1	1	1	1	1	1	1	1	1	1	1	1	1	1	1	1
U48	1	1	1	1	1	1	1	1	1	1	1	1	1	1	1	1	1	1	1
A: aspartic; C: cysteine; G: glutamic; I: inhibitor; M: metallo; S:serine; T:threonine; U:unknown

## Sheet: Table S8
Table S8. Secondary metabolite backbone genes predicted in C. sphaerospermum UM 843.
Backbone_gene_id	SMURF_backbone_gene_prediction	Chromosome-Contig	Gene_order	5'_end	3'_end
UM843_3397	NRPS	scaffold1	172	450976	468327
UM843_549	NRPS	scaffold2	608	1627128	1630682
UM843_7306	NRPS	scaffold24	7082	19426098	19432381
UM843_8410	NRPS	scaffold16	5590	15175276	15189990
UM843_3304	NRPS-Like	scaffold1	79	203265	207157
UM843_3629	NRPS-Like	scaffold22	6729	18436991	18440311
UM843_8241	NRPS-Like	scaffold16	5421	14711061	14714329
UM843_826	NRPS-Like	scaffold2	885	2417648	2421391
UM843_8532	NRPS-Like	scaffold5	1699	4659379	4664625
UM843_9473	NRPS-Like	scaffold30	8042	22138961	22142134
UM843_1729	PKS	scaffold7	2259	6125332	6131915
UM843_7284	PKS-NRPS	scaffold24	7060	19364646	19372708
UM843_7344	PKS	scaffold24	7120	19518839	19526098
UM843_9325	PKS	scaffold51	9457	26138452	26146038
UM843_4619	PKS-Like	scaffold55	9484	26259966	26264315
UM843_6793	PKS-Like	scaffold11	3710	10151037	10155591
PKS: Polyketide synthase
NRPS: Nonribosomal peptide synthase

## Sheet: Table S9
Table S9. Putative melanin biosynthesis genes in C. sphaerospermum UM 843.
GeneID	Putative gene description	Functional annotation
		Swiss Prot	Identity (%)	Matched gene accession number	Non-redundant	Identity (%)	Matched gene accession number
UM843_1729	polyketide synthase	Conidial yellow pigment biosynthesis polyketide synthase; Short=PKS	47.29	Q03149	non-reducing polyketide synthase [Cladosporium phlei]	90	AFP89389
UM843_912	yellowish green-1	Esterase FrsA	25.56	A9MNR8	yellowish-green 1-like protein [Exophiala dermatitidis] gb|EHY54137.1| hypothetical protein HMPREF1120_02312 [Exophiala dermatitidis NIH/UT8656]	61.02	AAT81166
UM843_6732		2,6-dihydropseudooxynicotine hydrolase	23.86	Q93NG6	yellowish-green 1 [Aspergillus fumigatus]	54	AAF03354
UM843_148	scytalone dehydratase	Scytalone dehydratase	71.51	Q00455	scytalone dehydratase [Cochliobolus miyabeanus]	73.48	BAC79365
UM843_1726	tetrahydroxynaphthalene reductase	Tetrahydroxynaphthalene reductase; AltName: Full=T4HN reductase; Short=THNR	74.62	Q12634	tetrahydroxynaphthalene reductase [Exophiala dermatitidis NIH/UT8656]	78.24	EHY60769
UM843_7560		Tetrahydroxynaphthalene reductase; AltName: Full=T4HN reductase; Short=THNR	49.43	Q12634	1,3,6,8-tetra-HN reductase [Setosphaeria turcica]	81.2	ACA52027

[truncated: 7 more sheets: Table S10, Table S11, Table S12, Table S13, Table S14, Table S15, Table S16]
